# Supplementary material for: The role of CD8+ T cells in endometriosis: a systematic review
Source: Front Immunol. 2023 Jul 11;14:1225639. doi: 10.3389/fimmu.2023.1225639 (PMC10366819; doi:10.3389/fimmu.2023.1225639)
Supplement: Supplementary file 4 [file Table_1.xlsx]

## Sheet: Medline
Search terms	2021-01-04	2021-09-20	2022-06-14	2022-12-20	Total
Exp CD8-Positive T-Lymphocytes/	63629	66362	69757	71251
(CD8 or CD8+ or cytotoxic T or CTL).ti,ab,kw.	123646	128993	135249	139925
(natural killer T or NKT).ti,ab,kw.	7178	7482	7802	8028
(mucosa-associated invariant T or MAIT).ti,ab,kw.	689	782	888	962
(intraepithelial lymphocyte* or intra-epithelial lymphocyte*).ti,ab,kw.	2978	3035	3100	3152
(tissue resident memory T or Trm).ti,ab,kw.	2373	2584	2810	2949
Exp Endometriosis/	22168	23141	24330	24860
(Endometriosis or endometriotic or endometrioma or ectopic endometrium).ti,ab,kw.	25480	26666	27895	28766
1 or 2 or 3 or 4 or 5 or 6	145478	151549	158531	163578
7 or 8	29255	30482	31760	32648
9 and 10	80	88	99	103
Limit 11 to English language	69	77	88	92
Limit 12 to yr=”2021 – 2022”	0	9	20	0
Limit 12 to yr=”2022 – 2023”	0	0	0	14
TOTAL	69	9	20	14	112
Accessed through OVID

## Sheet: Embase
Search terms	2021-01-04	2021-09-20	2022-06-14	2022-12-20	Total
Exp CD8+ T lymphocyte/	71698	81267	91683	100342
(CD8 or CD8+ or cytotoxic T or CTL).ti,ab,kw.	177864	185497	194995	202900
(natural killer T or NKT).ti,ab,kw.	10831	11032	11496	11858
(mucosa-associated invariant T or MAIT).ti,ab,kw.	1126	1227	1391	1529
(intraepithelial lymphocyte* or intra-epithelial lymphocyte*).ti,ab,kw.	4091	4165	4296	4386
(tissue resident memory T or Trm).ti,ab,kw.	6148	6685	7120	7444
Exp Endometriosis/	38069	39795	42007	43874
(Endometriosis or endometriotic or endometrioma or ectopic endometrium).ti,ab,kw.	36393	37901	39872	41358
1 or 2 or 3 or 4 or 5 or 6	216353	228917	243847	255906
7 or 8	42928	44860	47373	49247
9 and 10	130	144	163	178
Limit 11 to English language	118	132	151	165
Limit 12 to yr=”2021 – 2022”	0	13	31	0
Limit 12 to yr=”2022 – 2023”				27
TOTAL	118	13	31	27	189
Accessed through OVID

## Sheet: Web of Science
Search terms	2021-01-04	2021-09-20	2022-06-14	2022-12-20	Total
ALL=(CD8 or CD8+ or cytotoxic T or CTL)	176348	185279	170003	201578
ALL=(natural killer T or NKT)	46241	48268	3725	51705
ALL= (mucosa-associated invariant T or MAIT)	1517	1713	294	1992
ALL=(intraepithelial lymphocyte* or intra-epithelial lymphocyte*)	6278	6421	262	6658
ALL=(tissue resident memory T or Trm)	6191	6766	1007	7684
ALL=(Endometriosis or endometriotic or endometrioma or ectopic endometrium)	28048	29793	3061	32499
#1 or #2 or #3 or #4 or #5	218370	229755	20710	248885
#6 and #7	191	211	215	244
(#8) AND LANGUAGE: (English) with Timespan=All years	190	0	0
(#8) AND LANGUAGE: (English) with Timespan=2021-2022	0	17	38
(#8) AND LANGUAGE: (English) with Timespan=2022-2023				23
TOTAL	190	17	38	23	268
Access through Clarivate

## Sheet: CINAHL
Search terms	2021-01-04	2021-09-20	2022-06-14		2022-12-20	Total
(“CD8” or “CD8+” or “cytotoxic T” or ”CTL”).af	6784	7473	498		10242
(“natural killer T“ or “NKT“).af	592	642	239		729
(“mucosa-associated invariant T“ or “MAIT“).af	92	105	85		104
(“intraepithelial lymphocyte“ or “intra-epithelial lymphocyte“).af	157	171	863		404
(“tissue resident memory T“ or “Trm“).af	235	260	91		276
(“endometriosis“ or “endometriotic“ or “endometrioma“ or “ectopic endometrium“).af	7092	7569	509		8832
#1 or #2 or #3 or #4 or #5	7705	8474	3497		3678
#6 and #9	7	7	8		8
(6 AND 9) [dt 2021-2021]	0	0	5		8
TOTAL	7	0	5			12
	HDAS	HDAS	EBSCO		EBSCO
