# Supplementary material for: The role of CD8+ T cells in endometriosis: a systematic review
Source: Front Immunol. 2023 Jul 11;14:1225639. doi: 10.3389/fimmu.2023.1225639 (PMC10366819; doi:10.3389/fimmu.2023.1225639)
Supplement: Supplementary file 5 [file Table_2.xlsx]

## Sheet: All
Authors	Year	Quality	Tissue	Title	Publication journal	Country	Study period	Study design	Tissue	Setting	Substudy		GEO Datasets	Aim		All participants					Endometriosis group	Staging						Control group				Uterine cycle phase			Samples	Nr of analyzed samples								Analysis methods	Main outcome	CD8+ T cells in peripheral blood
															Number	Characteristics	Subfertility	Age	BMI	Number	Characteristics	Stage I/II	Stage III/IV	Subfertility	Age	BMI	Number	Characteristics	Subfertility	Age	BMI	Proliferative phase	Secretory phase	Other	Obtatining method	Endo EUTOPIC	Endo LESIONS	Endo PB	Endo PF	Endo ME	Controls	Cells	Genes	Sample analysis		Cell count	CD4/CD8 ratio	Activation and cytotoxicity	Proliferation
Ahn et al.	2016	Good	Eutopic endometrium	Immune-inflammation gene signatures in endometriosis patients	Fertility and Sterility	USA	N/A	Case-control study	Eutopic and ectopic endometrium	Academic university and teaching hospital		Immune and infammation transcriptomic analysis with the use of the Nanostring nCounter GX Human Immunology V2 platform (579 human immune and infammation–related genes and 15 housekeeping genes).	N/A	To determine if the molecular profiles of endometriotic lesions contain informative measures of inflammation and immune dysfunction that may contribute to better understanding of the interplay between immune dysfunction and infammation and their contribution to endometriosis pathogenesis.	16	Patients free from hormonal therapy for 3 months before the collection of samples.	8	N/A	N/A	8	Women with infertility (4 nulligravida, 3 primigravida, 1 multigravida) and/or pelvic pain.	0	8	8	33.1 (±7.3) yrs	24.2±4.0	8	Fertile disease-free control women undergoing tubal ligation with no history of pregnancy.	0	26 (±5.8) yrs	23.4±2.6	0	16		Endometrial biopsy and laparoscopy	8	0	0	0	0	8	N/A	579 human immune and infammation–related genes and 15 housekeeping genes	Nanostring nCounter GX Human Immunology v2 Kit	Immune and inflammation transcriptomics quantification from ectopic endometriotic lesions and matched eutopic endometrium from patients.
Ahn et al.	2016	Good	Ectopic endometrium	Immune-inflammation gene signatures in endometriosis patients	Fertility and Sterility	USA	N/A	Case-control study	Eutopic and ectopic endometrium	Academic university and teaching hospital		Immune and infammation transcriptomic analysis with the use of the Nanostring nCounter GX Human Immunology V2 platform (579 human immune and infammation–related genes and 15 housekeeping genes).	N/A	To determine if the molecular profiles of endometriotic lesions contain informative measures of inflammation and immune dysfunction that may contribute to better understanding of the interplay between immune dysfunction and infammation and their contribution to endometriosis pathogenesis.	16	Patients free from hormonal therapy for 3 months before the collection of samples.	8	N/A	N/A	8	Women with infertility (4 nulligravida, 3 primigravida, 1 multigravida) and/or pelvic pain.	0	8	8	33.1 (±7.3) yrs	24.2±4.0	8	Fertile disease-free control women undergoing tubal ligation with no history of pregnancy.	0	26 (±5.8) yrs	23.4±2.6	0	16		Endometrial biopsy and laparoscopy	8	8	0	0	0	8	N/A	579 human immune and infammation–related genes and 15 housekeeping genes	Nanostring nCounter GX Human Immunology v2 Kit	Immune and inflammation transcriptomics quantification from ectopic endometriotic lesions and matched eutopic endometrium from patients.
Bulmer et a.	1998	Fair	Eutopic endometrium	Intraepithelial leukocytes in endometriosis and adenomyosis: comparison of eutopic and ectopic endometrium with normal endometrium	Human Reproduction	UK	N/A	Case-control study	Eutopic and ectopic endometrium	Medical school		IEL populations were examined in formalin-fixed, paraffin-embedded sections using a streptavidin-biotin-peroxidase complex technique and quantified in relation to epithelial cell numbers.	N/A	To characterize, quantify and compare IEL populations in normal endometrium and in eutopic and ectopic (endometriotic or adenomyotic lesions) endometrium from women with endometriosis or adenomyosis at different menstrual cycle phases in order to assess the role of IEL in these common but poorly understood disorders.	75	Patients currently receiving hormonal treatment were excluded as were cases in which the ectopic foci showed evidence of active inflammation which was assessed by the neutrophil polymorph and plasma cell infiltration.	N/A	N/A	N/A	30	Ovarian endometriosis (n = 28), Fallopian tube endometriosis (n = 2)	N/A	N/A	N/A	N/A	N/A	30	Women undergoing hysterectomy for non-endometrial pathology, such as leiomyomata or benign ovarian cysts. Patients with adenomyosis (15), which means 15 eutopic and 15 ectopic samples (These patients were analyzed separately.	N/A	N/A	N/A	20	40	Equal numbers of endometriosis and controls in each group. 25 samples days 14–22 and 25 from day 23 on. With adenomysosis this would mean (25 proliferative, 50 secretory), but they were excluded in our final table as analyzed separately.	Unknown for endometriosis and adenomyosis, hysterectomy for controls	30	0	0	0	0	30	N/A	N/A	Immunohistochemistry on paraffin embedded sections with streptavidin-biotin-peroxidase complex technique
Bulmer et a.	1998	Fair	Ectopic endometrium	Intraepithelial leukocytes in endometriosis and adenomyosis: comparison of eutopic and ectopic endometrium with normal endometrium	Human Reproduction	UK	N/A	Case-control study	Eutopic and ectopic endometrium	Medical school		IEL populations were examined in formalin-fixed, paraffin-embedded sections using a streptavidin-biotin-peroxidase complex technique and quantified in relation to epithelial cell numbers.	N/A	To characterize, quantify and compare IEL populations in normal endometrium and in eutopic and ectopic (endometriotic or adenomyotic lesions) endometrium from women with endometriosis or adenomyosis at different menstrual cycle phases in order to assess the role of IEL in these common but poorly understood disorders.	75	Patients currently receiving hormonal treatment were excluded as were cases in which the ectopic foci showed evidence of active inflammation which was assessed by the neutrophil polymorph and plasma cell infiltration.	N/A	N/A	N/A	30	Ovarian endometriosis (n = 28), Fallopian tube endometriosis (n = 2)	N/A	N/A	N/A	N/A	N/A	30	Women undergoing hysterectomy for non-endometrial pathology, such as leiomyomata or benign ovarian cysts. Patients with adenomyosis (15), which means 15 eutopic and 15 ectopic samples (These patients were analyzed separately.	N/A	N/A	N/A	20	40	Equal numbers of endometriosis and controls in each group. 25 samples days 14–22 and 25 from day 23 on. With adenomysosis this would mean (25 proliferative, 50 secretory), but they were excluded in our final table as analyzed separately.	Unknown for endometriosis and adenomyosis, hysterectomy for controls	30	30	0	0	0	30	N/A	N/A	Immunohistochemistry on paraffin embedded sections with streptavidin-biotin-peroxidase complex technique
Bunis et al.	2022	Good	Eutopic endometrium	Whole-Tissue Deconvolution and scRNAseq Analysis Identify Altered Endometrial Cellular Compositions and Functionality Associated With Endometriosis	Frontiers in Immunology	USA	N/A	Transcriptome meta-analysis	Eutopic endometrium	University			GSE51981, GSE73622, GSE31152, GSE48301, GSE97163	To present a comprehensive characterization of the cellular composition of the human endometrium across the menstrual cycle in women with and without endometriosis and the identification of cell types with altered abundance in one or multiple menstrual cycle phases of women with disease.	105	Cycling women 20–50 years old. Exclusion criteria included hormonal treatment within previous 3 months and presence of malignancy or major systemic disease. Sample metadata for pathology were used to classify samples as endometriosis and no uterine or pelvic pathology.	0	20-50 y	N/A	71		24	47	N/A	20–50 yrs	N/A	34	Women without any reported pathological condition undergoing tubal ligation or reanastomosis. No uterine or pelvic pathology.	0	20–50 yrs	N/A	47	58	Histologically confirmed.Early secretory (n = 24), Mid-secretory (n = 34).	Microarray data	71	0	0	0	0	34	N/A	10,808 genes for scoring	Transcriptome meta-analysis with xCell
Chen et al.	2017	Fair	Peripheral blood	Expansion of monocytic myeloid-derived suppressor cells in endometriosis patients: A pilot study	International Immunopharmacology	China	N/A	Case-control study	Peripheral blood and peritoneal fluid	Women and Children's Medical Center		We collected the peripheral blood and peritoneal fluid from endometriosis patients and controls and analyzed M-MDSCs level using specific monoclonal antibodies recognizing HLA-DR, CD33, CD11b, CD14 markers by flow cytometry.	N/A	The aim of this study was to evaluate the possible role of MDSCs in endometriosis patients.	63	All women were screened to meet the criteria as follows: no autoimmune disorder, no other chronic inflammatory no recent acute infection and no pharmacological treatment which would affect immune response for at least 3 months prior to the study.	N/A	N/A	N/A	32		14	18	N/A	29 (18–38) yrs	N/A	31	Without pelvic inflammation, visible endometriosis foci or related pathology who underwent laparoscopic excision of ovarian dermoid cysts or diagnostic laparoscopy.	N/A	32 (19–44) yrs	N/A	63	0	Days 6–9	Venipuncture before surgery and laparoscopy	0	0	4	0	0	4	1x10^6 (gate set for 50,000 events)	N/A	Flow cytometry, ex vivo assays, ELISA, rtPCR	M-MDSCs levels	NO DIFFERENCE. CD3+CD8+T (E: 24.08 ± 3.45 vs C: 31.35 ± 5.12; p < 0.05). nC = 4, nE = 4
Chen et al.	2017	Fair	Peritoneal fluid	Expansion of monocytic myeloid-derived suppressor cells in endometriosis patients: A pilot study	International Immunopharmacology	China	N/A	Case-control study	Peripheral blood and peritoneal fluid	Women and Children's Medical Center		We collected the peripheral blood and peritoneal fluid from endometriosis patients and controls and analyzed M-MDSCs level using specific monoclonal antibodies recognizing HLA-DR, CD33, CD11b, CD14 markers by flow cytometry.	N/A	The aim of this study was to evaluate the possible role of MDSCs in endometriosis patients.	63	All women were screened to meet the criteria as follows: no autoimmune disorder, no other chronic inflammatory no recent acute infection and no pharmacological treatment which would affect immune response for at least 3 months prior to the study.	N/A	N/A	N/A	32		14	18	N/A	29 (18–38) yrs	N/A	31	Without pelvic inflammation, visible endometriosis foci or related pathology who underwent laparoscopic excision of ovarian dermoid cysts or diagnostic laparoscopy.	N/A	32 (19–44) yrs	N/A	63	0	Days 6–9	Venipuncture before surgery and laparoscopy	0	0	0	4	0	4	1x10^6 (gate set for 50,000 events)	N/A	Flow cytometry, ex vivo assays, ELISA, rtPCR	M-MDSCs levels
Correa et al.	2022	Good	Peripheral blood	Invariant Natural Killer T-cells and their subtypes may play a role in the pathogenesis of endometriosis	Clinics	Brazil	2013-2015	Case-control study	Peripheral blood, ectopic lesions and peritoneal biopsy (Last two only for CD4)	University hospital			N/A	To evaluate the frequencies of iNKT cells and their subsets in patients with deep endometriosis.	73	Patients who received hormonal treatment in the past three months or had autoimmune diseases were excluded.	N/A	34.4 (±5.7) yrs	23 (±3.3)	47	Patients with deep endometriosis.	0	47	N/A	34.3 (±6.2) yrs	22.5 (±3.3)	26	Tubal ligation.	N/A	34.5 (±4.6) yrs	24.1 (±3.1) yrs	29 (31.9%)	44 (68.1%)	Histologically confirmed. Endometriosis group (Proliferative: 15 (31.9%) and secretory: 32 (68.1%)); Control group (Proliferative: 14 (53.8%) and secretory: 12 (46.2%))	Venipuncture before surgery and laparoscopy	47	0	0	0	0	26	N/A	N/A	Flow cytometry				NO DIFFERENCE. iNKT CD8+/IL6 (Endo: 3.44 (±4.25) vs CTRL: 6.37 (±5.8); p = 0.196). iNKT CD8+/ IL-10 (Endo: 4.53 (±3.88) vs CTRL: 3.81 (±2.91); p = 0.881). iNKT CD8+/ IL-17 (Endo: 10.99 (±14.18) vs CTRL: 9.11 (±4.65); p = 0.455). (More according to the menstrual phase, but no differences)
D'Hooghe et al.	1996			Effect of endometriosis on white blood cell subpopulations in peripheral blood and peritoneal fluid of baboons	Human Reproduction	Kenya/Belgium	N/A	Animal study	Peripheral blood and peritoneal fluid	Institute of Primate Research		Peripheral blood and peritoneal fluid samples were obtained at laparoscopy from 60 baboons with a normal pelvis, spontaneous endometriosis and induced disease during menses, folllcular and in non-cycling animals). The WBC concentration was analysed with a Coulter counter and fluorescent antibody cell separation (FACS) analysis was used to measure cluster designation (CD)2, CD4, CD8, interleukin (…		The purpose of this study was to test the hypothesis that peripheral blood and peritoneal fluid WBC populations are altered in baboons with spontaneous and induced endometriosis compared to animals without disease.	60		N/A	N/A	N/A	37	Not all could be classified! Spontaneous endometriosis (n = 19) and induced disease (n = 18). 33 could be classified: Stage I (Recent spontaneous n = 10; long-term spontaneous n = 2), Stage II (Spontaneous n = 10; induced n = 8), Stages III/IV (Spontaneous n = 13, induced n = 8).	20	13	N/A	N/A	N/A	23	Normal pelvis	N/A	N/A	N/A	21	20	Pregnancy or nursing (n = 11), non-cycyling (n = 8), Menses (n = 9), folllicular phase (n = 12)	Venipuncture before surgery and laparoscopy (PF aspirated immediately after the introduction of laparoscopic instruments)	PB: 60; PF: 57								FACS	In peripheral blood, the percentage of CD4+ and IL2R+ cells was increased in baboons with stage II-IV spontaneous or induced endometriosis, suggesting that alterations in peripheral blood WBC populations may be an effect of endometriosis. In peritoneal fluid the WBC concentration and and percentages of Leu M5+ macrophages and CD8+ lymphocytes were only increased in baboons with spontaneous endome…	NO DIFFERENCE. In CD8+ T cell proportion between baboons with spontaneous endometriosis and those with induced disease as well as between animals with the disease and healthy subjects.
D'Hooghe et al.	1996			Effect of endometriosis on white blood cell subpopulations in peripheral blood and peritoneal fluid of baboons	Human Reproduction	Kenya/Belgium	N/A	Animal study	Peripheral blood and peritoneal fluid	Institute of Primate Research		Peripheral blood and peritoneal fluid samples were obtained at laparoscopy from 60 baboons with a normal pelvis, spontaneous endometriosis and induced disease during menses, folllcular and in non-cycling animals). The WBC concentration was analysed with a Coulter counter and fluorescent antibody cell separation (FACS) analysis was used to measure cluster designation (CD)2, CD4, CD8, interleukin (…		The purpose of this study was to test the hypothesis that peripheral blood and peritoneal fluid WBC populations are altered in baboons with spontaneous and induced endometriosis compared to animals without disease.	57		N/A	N/A	N/A	36	Spontaneous endometriosis (n = 19) and induced disease (n = 18). 33 could be classified: Stage I (Recent spontaneous n = 10; long-term spontaneous n = 2), Stage II (Spontaneous n = 10; induced n = 8), Stages III/IV (Spontaneous n = 13, induced n = 8).	20	11	N/A	N/A	N/A	21	Normal pelvis	N/A	N/A	N/A	21	18	Pregnancy or nursing (n = 10), non-cycyling (n = 8), Menses (n = 8), folllicular phase (n = 13)	Venipuncture before surgery and laparoscopy (PF aspirated immediately after the introduction of laparoscopic instruments)	PB: 60; PF: 57								FACS	In peripheral blood, the percentage of CD4+ and IL2R+ cells was increased in baboons with stage II-IV spontaneous or induced endometriosis, suggesting that alterations in peripheral blood WBC populations may be an effect of endometriosis. In peritoneal fluid the WBC concentration and and percentages of Leu M5+ macrophages and CD8+ lymphocytes were only increased in baboons with spontaneous endome…	NO DIFFERENCE. In CD8+ T cell proportion between baboons with spontaneous endometriosis and those with induced disease as well as between animals with the disease and healthy subjects.
Deng et al.	2022	Good	Peritoneal fluid	Single-cell Raman trapping analysis revealed immunometabolism changes in peritoneal fluid in endometriosis	Scandinavian Journal of Immunology	China	2018-2019	Case-control study	Peritoneal fluid	Teaching hospital			N/A	To analyse PF cell using flow cytometry and raman spectroscopy in endometriosis and controls.	49	All patients enrolled had not been on drug therapy or had stopped taking drugs for at least three months.	N/A	N/A	N/A	24		0	24	N/A	31 (± 6.8) yrs	N/A	25	Women with uterine fibroids.	N/A	40 (±5.6) yrs	N/A	49	0		Laparoscopy	15	0	0	0	0	18	N/A	N/A	Flow cytometry and Raman microscopy
Gagne et al.	2003	Good	Peripheral blood	Blood leukocyte subsets are modulated in patients with endometriosis	Fertility and Sterility	Canada	1997–2001	Case-control study	Peripheral blood	Clinical institution			N/A	To determine whether blood leukocyte populations could be modulated in endometriosis.	206	Women scheduled to undergo laparoscopy or laparotomy of premenopausal age, not currently menstruating, have regular menstrual cycles (21–35 days), have no acute salpingitis, have not been pregnant, not under hormonal treatment, nor using intrauterine device for the past 3 months.	N/A	N/A	N/A	175		N/A	N/A	17% (22% spontaneous abortion)	31–44 yrs (69%)	20.0–24.9 8 (51%)	131	Tubal ligation or reanastomosis and no clinical evidence of endometriosis.	0 (But 28% spontaneous abortion)	31–44 yrs (72%)	20.0–24.9 (56%)	C: 54%; E: 51%	C: 46%; E: 44%	The phase of the cycle was determined by histopathology from a section of formalin-fixed endometrium according to the method of Noyes and Hama. The proportion of samples collected during the proliferative and secretory phase of the menstrual cycle was not significantly different in cases and controls. No significant difference was found when the proportion of leukocyte populations was compared be…	Venipuncture before surgery	0	0	175	0	0	131	> 10,000 CD45+ for each sample	N/A	Flow cytometry	The proportion of blood leukocytes expressing markers for T, B lymphocytes, monocytes, or natural killer (NK) cells were compared by flow cytometric analysis between cases and controls.	NO DIFFERENCE. (CD3+ CD8+ Unadjusted -> C: 14.4 ± 5.7, E: 14.3 ± 5.3, NS ; Adjusted C: 13.8±5.7, E: 14.3 ± 6.6, NS)		DECREASED? The proportion of T lymphocytes (CD3-positive cells) and a subset of activated T lymphocytes (CD3+ HLADR+ cells) were shown to be slightly but significantly decreased in the blood of cases compared with controls, but only with the unadjusted model not with the adjusted (CD3+HLADR+ Unadjusted -> C: 4.0±1.1, E:3.5±1.3 p=0.001 4.1 Adjusted -> C: 1.1±3.6, E:1.3 NS). Of note: They DID NOT S…
Gallinelli et al.	2004	Good	Peritoneal fluid	Different concentrations of interleukins in the peritoneal fluid of women with endometriosis: relationships with lymphocyte subsets	Gynecological Endocrinology	Italy	1999–2001	Case-control study	Peritoneal fluid	University hospital			N/A	To explore the possible relationships between immune cell subsets and interleukin (IL)-12 or IL-13 levels in the peritoneal fluid of patients with and without endometriosis.	80	Unclear for thyroid and immune diseases.	N/A	24–43 y	N/A	43		21	22	3.4 ± 0.8 yrs	33.1 (±4.4) yrs	N/A	20	20 underwent tubal ligation or sterilization reversal. 6 had idiopathic infertility but were analysed separately;, 11 excluded due to blood peritoneal fluid.	3 ± 0.6 yrs	31.7 (±3.7) yrs	N/A	80	0	Early proliferative.	Laparoscopy (PF aspirated immediately after the introduction of laparoscopic instruments)	0	0	43	0	0	20	5x10^5	N/A	Flow cytometry
Gymrek et al.	2008	Poor	Peripheral blood	Flow cytometric evaluation of intracellular cytokine synthesis in peripheral mononuclear cells of women with endometriosis	Immunological Investigations	Poland	N/A	Case-control study	Peripheral blood	University hospital			N/A	Expression at the single-cell level. This study focused on the cytokine expression at the single-cell level by measuring intracellular cytokine staining of activated peripheral CD3+ and CD14+ cells from women with endometriosis (investigative group) compared with those with uterine leiomyoma (control group).	48	Pre-menopausal women with regular menses undergoing surgical visualization for any gynecological disorder. None of the women had received blood transfusion or hormonal and/or anti-inflammatory medications at least three months prior to material collection.	N/A	N/A	N/A	36	Undergoing surgery for infertility or pain.	13	23	N/A	23–53 yrs	N/A	12	Women with suspected leiomyomata uteri (affected by dysmenorrhea, hypermenorrhea, or lower abdominal pain, had hysterectomies via either the abdominal or vaginal route and showed uterine leiomyoma. None of the women had endometrial hyperplasia, adenocarcinoma, or systemic lupus erythematosus (SLE). No evidence of iron-deficiency anemia (IRA) due to existing hypermenorrhea in women with uterine le…	N/A	27–51 yrs	N/A	20	28	Proliferative (C: 6, E: 14) and secretory (C: 6, E: 22). Phase-cycle dating was performed by dating the endometrium according to the criteria of Noyes et al. (uterine leiomyoma patients) or by measuring serum progesterone level (endometriosis patients).	Venipuncture before surgery	0	0	25	0	0	11	N/A	N/A	Flow cytometry and ex vivo assays		NO DIFFERENCE. CD3+CD8+ among all CD3+ cells (Endo all: 25.1 ± 1.5% ; EI/II: 23.6 ± 2.5%; EIII/IV: 25.9 ± 1.8% ; CTRL: 21.9 ± 2.5%).	NO DIFFERENCE. The mean CD3+CD4+/CD3+CD8+ ratio (mean ± SEM) was insignificantly lower in endometriosis patients compared with the control group (2.3 ± 0.2 vs. 2.8 ± 0.5, respectively).	DECREASED? The percentages of CD3+CD8- cells stained for TNF-alpha or IFN-gamma were lower in endometriosis patients compared with the control group. A significantly lower percentage of CD3+CD8- cells stained for IFN gamma (p = 0.0045) in women with advanced endometriosis compared with the control group (17.4 ± 1.6 vs. 25.5 ± 2.0). The number of analyzed samples: women with endometriosis: n = 25;…
Ho et al.	1995	Good	Peripheral blood	Peritoneal interleukin-10 increases with decrease in activated CD4+ T lymphocytes in women with endometriosis	Human Reproduction	Taiwan	1993–1996	Case-control study	Peripheral blood and peritoneal fluid	University hospital			N/A	To determine whether peritoneal T cells are suppressed in the CD4+ or CD8+ T cell subpopulation and whether they are Thl or Th2 predominant in women with endometriosis.	29	Immune cells in the peritoneal fluid (PF) were obtained from women undergoing laparoscopy for endometriosis or tubal ligation. None of these women received any hormonal treatment during the 3 months preceding the laparoscopic operation.	N/A	N/A	N/A	19		8	11	N/A	N/A	N/A	10	Fertile women who underwent laparoscopic tubal ligations and who did not have any evidence of endometriosis or inflammation were identified as the control group.	0	N/A	N/A	29	0	Early proliferative.	Venipuncture and laparoscopy	0	0	19	0	0	10	N/A	N/A	Flow cytometry				NO DIFFERENCE. HLA-DR+CD8+CD3 + (Early: 11.7 ± 10.3 vs Late: 16.1 ± 9.6vs Control: 13.2 ± 6.0), CD25+CD8+CD3+ (Early: 4.6 ± 9.2 vs Late: 2.8 ± 3.9 vs Control: 1.8 ± 1.7), CD28+CD8+CD3+ (Early: 31.2 ± 11.3 vs Late: 22.3 ± 6.7 vs Control: 30.2 ± 7.4 ), CD69+CD8+CD3+ (Early: 5.5 ± 4.5 vs Late: 5.0 ± 4.3 vs Control: 4.3 ± 3.4).
Ho et al.	1995	Good	Peritoneal fluid	Peritoneal interleukin-10 increases with decrease in activated CD4+ T lymphocytes in women with endometriosis	Human Reproduction	Taiwan	1993–1996	Case-control study	Peripheral blood and peritoneal fluid	University hospital			N/A	To determine whether peritoneal T cells are suppressed in the CD4+ or CD8+ T cell subpopulation and whether they are Thl or Th2 predominant in women with endometriosis.	29	Immune cells in the peritoneal fluid (PF) were obtained from women undergoing laparoscopy for endometriosis or tubal ligation. None of these women received any hormonal treatment during the 3 months preceding the laparoscopic operation.	N/A	N/A	N/A	19		8	11	N/A	N/A	N/A	10	Fertile women who underwent laparoscopic tubal ligations and who did not have any evidence of endometriosis or inflammation were identified as the control group.	0	N/A	N/A	29	0		Venipuncture and laparoscopy	0	0	0	19	0	10	N/A	N/A	Flow cytometry
Hsu et al.	1997	Good	Peripheral blood	Immunomodulation in women with endometriosis receiving GnRH agonist	Obstetrics & Gynecology	China	1993–1994	Case-control study	Peripheral blood	University hospital			N/A	To assess the changes in the subpopulations of lymphocytes and in lymphocyte mitogenic activity in women with endometriosis receiving GnRH-agonist treatment.	52	Patients with no intention for further conception, those with signs of pelvic inflammatory disorders, or those who received steroid hormones treatment within 6 months were excluded from the study.	N/A	N/A	N/A	26		0	26	26 (2-9 yrs)	26-41 yrs	N/A	26	Healthy women who visited gynaecologic clinics for routine Pap smear examination at the time of the recruitment were enroled as controls. Age matched to women with endometriosis.	0	22–38 yrs	N/A	N/A	N/A	They did not determine days of the cycle.	Venipuncture	0	0	26	0	0	26	1x10^6	N/A	Flow cytometry		NO DIFFERENCE. CD8+CD11b- (Percentages (%) - Control: 16.86 ± 1.51; Endometriosis: 14.00 ± 1.30; Cell number (X 105/mL blood) - Control: 2.83 ± 0.35; Endometriosis: 1.94 ± 0.30). CD8+CD11b+ (Percentages (%) - Control: 16.00 ± 1.48; Endometriosis: 16.90 ± 1.50; Cell number (X 105/mL blood) - Control: 2.46 ± 0.34; Endometriosis: 2.57 ± 0.43).
Klentzeris et al.	1995	Good	Eutopic endometrium	Endometrial leukocyte subpopulations in women with endometriosis	European Journal of Obstetrics & Gynecology and Reproductive Biology	UK	N/A	Case-control study	Eutopic endometrium	University hospital			N/A	To investigate whether the endometrium of women with endometriosis differs immunologically from the endometrium of normal fertile women.	39	Undergoing laparoscopy for endometriosis or for tubal ligation or reversal of tubal ligation.	N/A	20–40 y	N/A	16	First 21, then 18 and two excluded due to retarded endometrium.	11	5	16	33.2 ( ±1.6, 22–41) yrs	N/A	18	Tubal ligation or reanastomosis.	0	35.4 (±2.8, 24–40) yrs		0	34	Controls ( 6 early, 6 mid, 5 late), Endometriosis (6 early, 5 mid, 5 late)	Endometrial biopsy	16	0	0	0	0	18	N/A	N/A	Immunohistochemistry on frozen sections with avidin biotin peroxidase
Li et al.	2019	Good	Peripheral blood	CD4+/CD8+ mucosa-associated invariant T cells foster the development of endometriosis: a pilot study	Reproductive Biology and Endocrinology	China	2018–2019	Case-control study	Peripheral blood and peritoneal fluid	University hospital			N/A	To investigates different MAIT subpopulations in peripheral blood (PB) and peritoneal fluid (PF) from EMS patients.	50	Patients with endometriosis and women with benign ovarian cyst (serous or dermoid) or uterine leiomyoma who underwent laparoscopy.	N/A	N/A	N/A	32		17	15	N/A	32.6 (±1.10) yrs	N/A	18	Women with benign ovarian cyst (serous or dermoid) or uterine leiomyoma who underwent laparoscopy.	N/A	33.3 (±1.23) yrs	N/A	50	0	Days 5–14	Venipuncture before surgery and laparoscopy	0	0	32	0	0	18	N/A	N/A	Flow cytometry and ELISA		NO DIFFERENCE. (Don't understand - they found differences for all MAITs but not for subgroups). INCREASED frequencies of CD8+ MAIT population?! (C: 2.45% ± 0.34% vs E: 2.50% ± 0.33%)		?
Li et al.	2019	Good	Peritoneal fluid	CD4+/CD8+ mucosa-associated invariant T cells foster the development of endometriosis: a pilot study	Reproductive Biology and Endocrinology	China	2018–2019	Case-control study	Peripheral blood and peritoneal fluid	University hospital			N/A	To investigates different MAIT subpopulations in peripheral blood (PB) and peritoneal fluid (PF) from EMS patients.	50	Patients with endometriosis and women with benign ovarian cyst (serous or dermoid) or uterine leiomyoma who underwent laparoscopy.	N/A	N/A	N/A	32		17	15	N/A	32.6 (±1.10) yrs	N/A	18	Women with benign ovarian cyst (serous or dermoid) or uterine leiomyoma who underwent laparoscopy.	N/A	33.3 (±1.23) yrs	N/A	50	0	Days 5–14	Venipuncture before surgery and laparoscopy	0	0	0	29	0	10	N/A	N/A	Flow cytometry and ELISA		NO DIFFERENCE. (Don't understand - they found differences for all MAITs but not for subgroups). INCREASED frequencies of CD8+ MAIT population?! (C: 2.45% ± 0.34% vs E: 2.50% ± 0.33%)		?
Liu et al.	2020	Good	Peripheral blood	Circulating CD56+ NKG2D+ NK cells and postoperative fertility in ovarian endometrioma	Scientific Reports	China	2018–2019	Cohort study	Peripheral blood	University hospital			N/A		101	OE patients aged who underwent surgery for improving fertility and healthy females (controls) recruited by random sampling from the subjectsl for pre-pregnancy medical examinations.	N/A	N/A	N/A	33	Ovarian endometrioma.	0	33	33	30 (27–33) yrs	20.2 (19.0–21.0)	68	Healthy females (controls) undergoing pre-pregnancy medical examinations	0	30 (27–32) yrs	20.4 (19.0–22.4)	N/A	N/A	Did not report.	Venipuncture	0	0	33	0	0	68	N/A	N/A	Flow cytometry		INCREASED. Central memory CD8+ T cells (p < 0.05). DECREASED. CD8+ CD28− T cells (p < 0.05). Decreased also in patients with lower circulating anti-Mullerian hormone (Spearman r = 0.381, P = 0.029).		DECREASED. Significantly lower levels of CD8+CD28− T cells (p=0.006).
Ma et al.	2021	Fair	Eutopic endometrium	Single-cell transcriptomic analysis of endometriosis provides insights into fibroblast fates and immune cell heterogeneity	Cell & Bioscience	China	N/A	Case-control study	Eutopic and ectopic endometrium from the same patients and healthy endometrium.	University hospital			N/A	To classify the transcriptional profiles of nine cell types, and to compare endometriosis, eutopic endometrium, and normal endometrium in each cell population and identify cell subtypes implicated in endometriosis.	3	Regular menstrual cycles and had not received any hormone therapy within the last three months. Any patients presenting with adenomyosis, or other malignant tumours were excluded.	N/A	N/A	N/A	3	All with ovarian endometriosis.	0	3	1	31.7 yrs	22.4 (±3.3)	3	No clinical symptoms. Why did they undergo surgery?	N/A	30.4 yrs	24.2 (±4.0)	6	0		x	3	0	0	0	0	3	55188; 53,111–102,997 reads/cell	1762–3199 genes/cell	10x Genomic single-cell RNA-sequencing, immunofluorescence (?), Western blot etc.
Ma et al.	2021	Fair	Ectopic endometrium	Single-cell transcriptomic analysis of endometriosis provides insights into fibroblast fates and immune cell heterogeneity	Cell & Bioscience	China	N/A	Case-control study	Eutopic and ectopic endometrium from the same patients and healthy endometrium.	University hospital			N/A	To classify the transcriptional profiles of nine cell types, and to compare endometriosis, eutopic endometrium, and normal endometrium in each cell population and identify cell subtypes implicated in endometriosis.	3	Regular menstrual cycles and had not received any hormone therapy within the last three months. Any patients presenting with adenomyosis, or other malignant tumours were excluded.	N/A	N/A	N/A	3	Ectopic (n = 3) and eutopic (n = 3); from the same patients. All with ovarian endometriosis.	0	3	1	31.7 yrs	22.4 (±3.3)	3	No clinical symptoms. Why did they undergo surgery?	N/A	30.4 yrs	24.2 (±4.0)	6	0		Laparoscopy	3	3	0	0	0	3	55188; 53,111–102,997 reads/cell	1762–3199 genes/cell	10x Genomic single-cell RNA-sequencing, immunofluorescence (?), Western blot etc.
Mettler et al.	1997	Fair	Eutopic endometrium	lmmuno histochemical profile of endometrium in patients with genital endometriosis	Diagnostic & Therapeutic Endoscopy	Germany	N/A	Case-control study	Eutopic endometrium	University hospital			N/A	To investigate the occurence of different lymphocyte subsets in the endometrium of endometriosis patients and in healthy women on every day of the menstrual cycle with special emphasis to the proliferative activity of endometrial cells with Ki-S3 antibody.	253	All women underwent laparoscopy and endometrial tissue biopsy with the framework of infertility work up.	N/A	N/A	N/A	143	*Stage I/III	*	*	143	29.8 (24–36) yrs	N/A	110	Laparoscopically proven tubal factor infertility resulting from the prior pelvic inflammatory disease (PID).	110	29.6 (24–35) yrs	N/A	**	**	**Up to 7 patients for every day of the menstrual cycle (28–29 days).	Endometrial biopsy	253	0	0	0	0	110	N/A	N/A	Immunohistochemistry on frozen sections with indirect immunoperoxidase technique
Mier-Cabrera et al.	2011	Good	Peripheral blood	Quantitative and qualitative peritoneal immune profiles, T-cell apoptosis and oxidative stress-associated characteristics in women with minimal and mild endometriosis	BJOG: An International Journal of Obstetrics & Gynaecology	Mexico	N/A	Case-control study	Peripheral blood and peritoneal fluid	Clinical institution		Observational and transverse case–control study.	N/A		62	Undergoing laparoscopy for endometriosis or for tubal ligation.	N/A	N/A	N/A	32	Never pregnant.	32	0	32	32.7 (±2.5) yrs	N/A	30	Tubal ligation.	0	33.8 (±5.4) yrs	N/A	0	62	Peri-ovulatory phasea (days 12–16)	Venipuncture before surgery and laparoscopy (PF aspirated immediately after the introduction of laparoscopic instruments)	0	0	32	0	0	30	2x10^6	N/A	Flow cytometry	Peripheral and peritoneal lymphocyte subpopulations (CD3+, CD4+ CD3+, CD8+ CD3+, CD16+ CD56+, human leucocyte antigen-DR+ CD3+ and CD19+), intracellular CD4+ CD3+ and CD8+ CD3+ cytokine synthesis (interleukin-2 [IL-2] and interferon-c [IFN-c]), CD3+ apoptosis, malondialdehyde and ascorbate concentrations and peritoneal cytokine concentrations.	NO DIFFERENCE. P > 0.05.		NO DIFFERENCE. P > 0.05
Mier-Cabrera et al.	2011	Good	Peritoneal fluid	Quantitative and qualitative peritoneal immune profiles, T-cell apoptosis and oxidative stress-associated characteristics in women with minimal and mild endometriosis	BJOG: An International Journal of Obstetrics & Gynaecology	Mexico	N/A	Case-control study	Peripheral blood and peritoneal fluid	Clinical institution		Observational and transverse case–control study.	N/A		62	Undergoing laparoscopy for endometriosis or for tubal ligation.	N/A	N/A	N/A	32	Never pregnant.	32	0	32	32.7 (±2.5) yrs	N/A	30	Tubal ligation.	0	33.8 (±5.4) yrs	N/A	0	62	Peri-ovulatory phasea (days 12–16)	Venipuncture before surgery and laparoscopy (PF aspirated immediately after the introduction of laparoscopic instruments)	0	0	0	32	0	30	2x10^6	N/A	Flow cytometry	Peripheral and peritoneal lymphocyte subpopulations (CD3+, CD4+ CD3+, CD8+ CD3+, CD16+ CD56+, human leucocyte antigen-DR+ CD3+ and CD19+), intracellular CD4+ CD3+ and CD8+ CD3+ cytokine synthesis (interleukin-2 [IL-2] and interferon-c [IFN-c]), CD3+ apoptosis, malondialdehyde and ascorbate concentrations and peritoneal cytokine concentrations.
Opsahl et al.	1994	Good	Peripheral blood	Characterization of peripheral blood and peritoneal fluid mononuclear cell subsets in fertile and infertile women	Gynecologic and Obstetric Investigation	USA	N/A	Case-control study	Peripheral blood and peritoneal fluid	Military medical centre		Mononuclear cell subpopulations from the peripheral blood (PB) and peritoneal fluid (PF) of fertile and infertile women were quantified by flow cytometry using a double-staining monoclonal antibody technique.	N/A		36	Undergoing diagnostic laparoscopy (n = 24) as part of a continuing evaluation and treatment of infertility or elective sterilization (n = 12). Age comparable between the three groups.	N/A	N/A	N/A	8		8	0	8	N/A	N/A	12	Tubal ligation (n=12) and idiopathic infertility? (n=16) but infertile were analyzed separately.	0	N/A	N/A	11	9	No alterations in the distribution of mononuclear cell types were appreciated in the PB of fertile and infertile women as a function of menstrual cycle collection time (data not shown). The only within-group difference in the PF distribution of mononuclear cells with respect to menstrual cycle time occurred in infertile women without endometriosis in which the follicular phase B cells outnumbered…	Venipuncture before surgery and laparoscopy	0	0	8	0	0	12	1x10^4	N/A	Flow cytometry		NO DIFFERENCE. P > 0.05. (Fertile controls: 21.5 ± 2.2; Infertile controls: 25.4 ± 1.8; Endometriosis: 20.3 ± 2.1)		NO DIFFERENCE. P > 0.05 (HLA-DR concentration without specifically looking at CD8+ HLA-DR+; Fertile controls: 3.6±0.5; Infertile controls: 5.7 ±1.4; Endometriosis: 3.6 ±1.0)
Opsahl et al.	1994	Good	Peritoneal fluid	Characterization of peripheral blood and peritoneal fluid mononuclear cell subsets in fertile and infertile women	Gynecologic and Obstetric Investigation	USA	N/A	Case-control study	Peripheral blood and peritoneal fluid	Military medical centre		Mononuclear cell subpopulations from the peripheral blood (PB) and peritoneal fluid (PF) of fertile and infertile women were quantified by flow cytometry using a double-staining monoclonal antibody technique.	N/A		36	Undergoing diagnostic laparoscopy (n = 24) as part of a continuing evaluation and treatment of infertility or elective sterilization (n = 12). Age comparable between the three groups.	N/A	N/A	N/A	8		8	0	8	N/A	N/A	12	Tubal ligation (n=12) and idiopathic infertility? (n=16) but infertile were analyzed separately.	0	N/A	N/A	11	9	No alterations in the distribution of mononuclear cell types were appreciated in the PB of fertile and infertile women as a function of menstrual cycle collection time (data not shown). The only within-group difference in the PF distribution of mononuclear cells with respect to menstrual cycle time occurred in infertile women without endometriosis in which the follicular phase B cells outnumbered…	Venipuncture before surgery and laparoscopy	0	0	0	8	0	12	1x10^4	N/A	Flow cytometry		NO DIFFERENCE. P > 0.05. (Fertile controls: 21.5 ± 2.2; Infertile controls: 25.4 ± 1.8; Endometriosis: 20.3 ± 2.1)		NO DIFFERENCE. P > 0.05 (HLA-DR concentration without specifically looking at CD8+ HLA-DR+; Fertile controls: 3.6±0.5; Infertile controls: 5.7 ±1.4; Endometriosis: 3.6 ±1.0)
Poli-Neto et al.	2021	Fair	Eutopic endometrium	Eutopic endometrium from women with endometriosis and chlamydial endometritis share immunological cell types and DNA repair imbalance: A transcriptome meta-analytical perspective	Journal of Reproductive Immunology	Brazil	N/A	Transcriptome meta-analysis	Eutopic endometrium	University hospital		A meta-analysis of whole transcriptome microarrays was performed using publicly available data, including samples containing both glandular and stromal endometrial components.A meta-analysis combining multiple microarray datasets from samples of eutopic endometria obtained from childbearing women.	GSE4888, GSE6364, GSE7305, GSE7307, GSE51981, E-MTAB 694	To identify the key similarities between the eutopic endometrium of women with endometriosis and chlamydia-induced endometritis taking into account tissue microenvironment heterogeneity, transcript gene profile, and enriched pathway.	113		N/A	N/A	N/A	59		16	43	N/A	N/A	N/A	54	Women without any reported pathological condition.	N/A	N/A	N/A	113	N/A		Microarray data	59	0	0	0	0	54	N/A	21000	Transcriptome meta-analysis with xCell and CIBERSORTx
Schmitz et al.	2021	Fair?	Peripheral blood	Reduced frequency of perforin-positive CD8+T cells in menstrual effluent of endometriosis patients	Journal of Reproductive Immunology	Germany	2018-2019	Case-control study	Menstrual effluent and peripheral blood.	University hospital			N/A	To investigate menstrual effluent mononuclear cells (MMC) and peripheral blood mononuclear cells (PBMC) for potential differences in women with endometriosis and healthy controls to gain a deeper understanding of the underlying pathophysiologic mechanisms of endometriosis.	23	Maximum pelvic pain during the last three menstrual cycles (dysmenorrhea) assed by using a numeric rating scale (0 = no pain, 10 = worst pain imaginable). Inclusion criterion was 5 or more for patients with endometriosis, and 3 or less for healthy controls. All participants underwent gynecological examination in order to confirm (endometriosis group) or exclude (healthy controls) the presence of …	N/A	N/A	N/A	12	The stage of the diseases according to the rASRM classification was recorded by reviewing the patients’ medical chart and in the course of the gynecological examination. The mean time between the first surgery due to endometriosis and the participation in this study was 19.5 months (minimum: 2 months, maximum: 58 months))	6	6	N/A	33.7 (± 6.3) yrs	N/A	11	Women without endometriosis or acute need of treatment of a gynecological disease. Dysmenorrhea <3/10 (pain score).	N/A	32.5 ( ±7.2) yrs	N/A	23	0	During menstruation.	Menstrual cup and venipuncture	23	0	12	0	0	11	N/A	N/A	Flow cytometry and ELISA		NO DIFFERENCE. Median (IQR)% of CD8+ of CD3+ T cells PB (Endo all: 27.5 (3.9); CTRL: 18.9 (20.0); p = 0.084).	NO DIFFERENCE. Median % (IQR)? (Endo all: 2.4 (0.5) vs CTRL 2.0 (0.5); p = 0.085)	NO DIFFERENCE. Median % (IQR) of perforin high CD8 + T PB (Endo all: 9.0 (6.6) vs CTRL: 12.9 (17.3); p = 0.751).
Schmitz et al.	2021	Fair?	Menstrual effluent	Reduced frequency of perforin-positive CD8+T cells in menstrual effluent of endometriosis patients	Journal of Reproductive Immunology	Germany	2018-2019	Case-control study	Menstrual effluent and peripheral blood.	University hospital			N/A	To investigate menstrual effluent mononuclear cells (MMC) and peripheral blood mononuclear cells (PBMC) for potential differences in women with endometriosis and healthy controls to gain a deeper understanding of the underlying pathophysiologic mechanisms of endometriosis.	23	Maximum pelvic pain during the last three menstrual cycles (dysmenorrhea) assed by using a numeric rating scale (0 = no pain, 10 = worst pain imaginable). Inclusion criterion was 5 or more for patients with endometriosis, and 3 or less for healthy controls. All participants underwent gynecological examination in order to confirm (endometriosis group) or exclude (healthy controls) the presence of …	N/A	N/A	N/A	12	The stage of the diseases according to the rASRM classification was recorded by reviewing the patients’ medical chart and in the course of the gynecological examination. The mean time between the first surgery due to endometriosis and the participation in this study was 19.5 months (minimum: 2 months, maximum: 58 months))	6	6	N/A	33.7 (± 6.3) yrs	N/A	11	Women without endometriosis or acute need of treatment of a gynecological disease. Dysmenorrhea <3/10 (pain score).	N/A	32.5 ( ±7.2) yrs	N/A	23	0	During menstruation.	Menstrual cup and venipuncture	23	0	0	0	12	11	N/A	N/A	Flow cytometry and ELISA
Sobstyl et al.	2020	Fair?	Peripheral blood	Toll-like receptor 2 expression as a new hallmark of advanced endometriosis	Cells	Poland	N/A	Case-control study	Peripheral blood	University hospital			N/A	To rate with flow cytometry the levels of several subsets of dendritic cells, monocytes, and basic peripheral blood lymphocytes expressing TLR2, aiming at the determination of a possible correlation between the expression of TLR2 and the clinical outcomes of endometriosis in 40 patients and 40 age-matched healthy women.	80	The criteria for exclusion from the study were as follows: taking medications affecting immune reactions, hormonal preparations, signs of infection visible at least four weeks prior to the study, blood transfusion, and the presence of autoimmune disease, pregnancy, lactation, cancer, or allergies.	N/A	N/A	N/A	40		22	21	14	35.5 (±8.0) yrs	N/A	40	The control group comprised 40 age-matched healthy female volunteers reporting neither gynecological nor non-gynecological cyclical symptoms indicative of endometriosis, and whose health status was confirmed based on the results of routine diagnostic examinations conducted during control check-up visits to a gynecologist.	N/A	36.1 (±10.7) yrs	N/A	N/A	N/A	Did not report.	Venipuncture	0	0	40	0	0	40	N/A	N/A	Flow cytometry		NO DIFFERENCE. CD3+CD8+(E: 29.3 ± 5.5 vs C: 30.2 ± 4.9; p = 0.23), CD3+CD8+ (E1: 28.0 ± 4.7 vs E2: 30.8 ± 5.2 vs E3: 31.6 ± 7.7 vs E4: 27.2 ± 4.4; p = 0.28), CD8+TLR-2+ (E1: 1.7 ± 1.4 vs E2: 8.3 ± 7.5 vs E3: 11.4 ± 21.2 vs E4: 10.6 ± 18.0; p = 0.10). INCREASED CD8+TLR-2+ (E: 2.4 (0.1–59.4) vs C: 1.0 (0.08–6.5); p = 0.0054),	NO DIFFERENCE. CD3+CD4+/T CD3+CD8+ (Endo: 1.4 (0.73–2.7) vs CTRL: 1.3 (0.93–4.5); p = 0.59), CD3+CD4+/T CD3+CD8+ (E1: 1.6 ± 0.5 vs E2: 1.3 ± 0.37 vs E3: 1.2 ± 0.39 vs E4: 1.6 ± 0.5; p = 0.21)
Wu et al.	2019	Fair	Peripheral blood	Expression of programmed death-1 (PD-1) and its ligand PD-L1 is upregulated in endometriosis and promoted by 17beta-estradiol	Gynecological Endocrinology	China	N/A	Case-control study	Eutopic and ectopic endometria and blood samples	University hospital		Eutopic and ectopic endometria and blood samples were collected from 15 women with EM and 15 women without EM. PD-1/PD-L1 expression in endometrial tissues was detected using immunohistochemistry and western blot analysis.	N/A		30	Undergoing laparoscopy for endometriosis or undergoing hysterectomy because of benign conditions other than diseases affecting the endometria.	N/A	N/A	N/A	15		0	15	N/A	44.60 (±2.57) yrs	N/A	15	Participants who underwent a hysterectomy because of benign conditions other than diseases affecting the endometria.	N/A	47.00 (±4.04) yrs	N/A	30	0		Laparoscopy (hysterectomy for controls, unknown for endo) and venipuncture before surgery)	0	0	15	0	0	15	N/A	N/A	Immunohistochemistry, flow cytometry, Western blot, ex vivo assays
Wu et al.	2019	Fair	Eutopic endometrium	Expression of programmed death-1 (PD-1) and its ligand PD-L1 is upregulated in endometriosis and promoted by 17beta-estradiol	Gynecological Endocrinology	China	N/A	Case-control study	Eutopic and ectopic endometria and blood samples	University hospital		Eutopic and ectopic endometria and blood samples were collected from 15 women with EM and 15 women without EM. PD-1/PD-L1 expression in endometrial tissues was detected using immunohistochemistry and western blot analysis.	N/A		30	Undergoing laparoscopy for endometriosis or undergoing hysterectomy because of benign conditions other than diseases affecting the endometria.	N/A	N/A	N/A	15		0	15	N/A	44.60 (±2.57) yrs	N/A	15	Participants who underwent a hysterectomy because of benign conditions other than diseases affecting the endometria.	N/A	47.00 (±4.04) yrs	N/A	30	0		Laparoscopy (hysterectomy for controls, unknown for endo) and venipuncture before surgery)	15	0	0	0	0	15	N/A	N/A	Immunohistochemistry, flow cytometry, Western blot, ex vivo assays
Wu et al.	2019	Fair	Ectopic endometrium	Expression of programmed death-1 (PD-1) and its ligand PD-L1 is upregulated in endometriosis and promoted by 17beta-estradiol	Gynecological Endocrinology	China	N/A	Case-control study	Eutopic and ectopic endometria and blood samples	University hospital		Eutopic and ectopic endometria and blood samples were collected from 15 women with EM and 15 women without EM. PD-1/PD-L1 expression in endometrial tissues was detected using immunohistochemistry and western blot analysis.	N/A		30	Undergoing laparoscopy for endometriosis or undergoing hysterectomy because of benign conditions other than diseases affecting the endometria.	N/A	N/A	N/A	15		0	15	N/A	44.60 (±2.57) yrs	N/A	15	Participants who underwent a hysterectomy because of benign conditions other than diseases affecting the endometria.	N/A	47.00 (±4.04) yrs	N/A	30	0		Laparoscopy (hysterectomy for controls, unknown for endo) and venipuncture before surgery)	15	15	0	0	0	15	N/A	N/A	Immunohistochemistry, flow cytometry, Western blot, ex vivo assays
Wu et al.	2021	Fair	Eutopic endometrium	Identification and validation of the signatures of infiltrating immune cells in the eutopic endometrium endometria of women with endometriosis	Frontiers in Immunology	China	2006-2013	Transcriptome meta-analysis	Eutopic and healthy endometrium.	University hospital	CIBERSORT		GSE25628, GSE6364, GSE51981	To assess the composition, density, and distribution of infiltrating immune cells in the endometria of women with endometriosis.	107	Samples containing both glandular and stromal components.	N/A	N/A	N/A	67		N/A	N/A	N/A	N/A	N/A	40	Healthy controls without any pathological condition.	N/A	N/A	N/A	107 (Mixed with early secretory)		All in the proliferatory and early secretory phase.	Microarray data	67	0	0	0	0	40	N/A	N/A	Transcriptome meta-analysis with CIBERSORT, MCP-counter, and ImmuCellAI methods
Wu et al.	2021	Fair	Eutopic endometrium			China	2016	Transcriptome meta-analysis	Eutopic and healthy endometrium.	University hospital	FERTILITY (MCP)		GSE120103	To assess the composition, density, and distribution of infiltrating immune cells in the endometria of infertile women with or without endometriosis.	36	Samples containing both glandular and stromal components.	36	N/A	N/A	18		N/A	N/A	9	N/A	N/A	18	Healthy controls without any pathological condition.	9	N/A	N/A	36 (Mixed with early secretory		All in the proliferatory and early secretory phase.	Microarray data	18	0	0	0	0	18	N/A	N/A	Transcriptome meta-analysis with MCP-counter
Wu et al.	2021	Fair	Eutopic endometrium			China	2018-2019	Case-control study	Eutopic and healthy endometrium.	University hospital	ICH/IF		N/A	To validate the results of transcriptomic analysis.	40	Unclear for hormonal treatment or any other pathologies.	N/A	N/A	N/A	20		N/A	N/A	N/A	N/A	N/A	20	"Normal controls"	N/A	N/A	N/A	40 (Mixed with early secretory)		All in the proliferatory and early secretory phase.	Archival	20	0	0	0	0	20	N/A	N/A	Immunohistochemistry and immunofluorescence on formalin fixed tissue
Zhong et al.	2021	Good	Eutopic endometrium	Patterns of immune infiltration in endometriosis and their relationship to r-AFS stages	Frontiers in Genetics	China	2019	Transcriptome meta-analysis	Eutopic and ectopic endometrium from different patients	University hospital			GSE120103, GSE51981, GSE25628, GSE37837, GSE7846, GSE6364, GSE7305	To evaluate the proportion of 22 immune cell types in these endometrial tissues, to quantify the composition of cells involved in the immune response in the endometrium and to analyze their relationship with EMS r-AFS classification.	204		N/A	N/A	N/A	112	Staged (n = 82), *not staged (n = 30).	20	62	N/A	N/A	N/A	68	N/A	N/A	N/A	N/A	204	0		Microarray data	112	0	0	0	0	68	N/A	N/A	Transcriptome meta-analysis with CIBERSORT	To evaluate the proportion of 22 immune cell types in these endometrial tissues, to quantify the composition of cells involved in the immune response in the endometrium and to analyze their relationship with EMS r-AFS classification.
Zhong et al.	2021	Good	Ectopic endometrium	Patterns of immune infiltration in endometriosis and their relationship to r-AFS stages	Frontiers in Genetics	China	2019	Transcriptome meta-analysis	Eutopic and ectopic endometrium from different patients	University hospital			GSE120103, GSE51981, GSE25628, GSE37837, GSE7846, GSE6364, GSE7305	To evaluate the proportion of 22 immune cell types in these endometrial tissues, to quantify the composition of cells involved in the immune response in the endometrium and to analyze their relationship with EMS r-AFS classification.	204		N/A	N/A	N/A	136	Eutopic (n = 112), *not staged eutopic (n = 30) and ectopic (n = 24). NOT MATCHED EUTOPIC AND ECTOPIC.	20	62	N/A	N/A	N/A	68	N/A	N/A	N/A	N/A	204	0		Microarray data	112	24	0	0	0	68	N/A	N/A	Transcriptome meta-analysis with CIBERSORT	To evaluate the proportion of 22 immune cell types in these endometrial tissues, to quantify the composition of cells involved in the immune response in the endometrium and to analyze their relationship with EMS r-AFS classification.
Zou et al.	2021	Fair?	Peritoneal fluid	Cell subtypes and immune dysfunction in peritoneal fluid of endometriosis revealed by single-cell RNA-sequencing	Cell & Bioscience	China	N/A	Case-control study	Peritoneal fluid	University hospital			N/A		66 (2 for scRNA-seq)	No hormone treatment within last 6 months.	N/A	N/A	N/A	1		0	1	N/A	36 yrs	N/A	1	Septate uterus, otherwise healthy.	N/A	28 yrs	N/A	2	0		Laparoscopy	2	0	0	1	0	1	17530 (10,280 cells from endo- metriosis sample and 7250 cells from control sample;App. 63,000 reads per cell)	N/A	10x Genomic single-cell RNA-sequencing
Shih et al.	2022	Fair	Menstrual effluent	Single-cell analysis of menstrual endometrial tissues defines phenotypes associated with endometriosis	BMC Medicine	USA	N/A	Case-control study	Menstrual effluent and peripheral blood.	Medial research institute					33	Women of reproductive age (N = 33, age 20–45 years, average age 33.6 years) living in North America who were not pregnant or breastfeeding, who were menstruating, and who were willing to provide ME samples.	N/A	33.6 ± 6.3	26.5 ± 6.8	11	Women with histologically confirmed endometriosis (determined following excision laparoscopic surgery and documented in a pathology report without revised American Society. for Reproductive Medicine (rASRM) staging/classification). One was taking hormonal therapy and was analyzed separately.	N/A	N/A	N/A	35.2 ± 4.4	28.4 ± 5.4	9	Control subjects who self-reported no gynecologic history suggestive of a diagnosis of endometriosis (and the absence of polycystic ovarian syndrome, and pelvic inflammatory disease) were recruited mainly via social media and enrolled as “controls” (N = 9).	N/A	33.4 ± 5.4	24.2 ± 7.1	19	0		Menstrual cup	0	0	0	0	10	9	26251		10x Genomic single-cell RNA-sequencing
Muharam et al.	2022	Fair	Peripheral blood	Cytotoxic activity of peripheral blood mononuclear cells in patients with endometriosis: A cross-sectional study	International Journal of Reproductive BioMedicine	Indonesia	2011	Case-control study	Peripheral blood	University hospital			N/A	This study aimed to investigate T lymphocytes and NK cell activity in the peripheral blood mononuclear cells (PBMCs) of women with endometriosis.	14	Non-pregnant, not using hormonal contraception within last 3 months, no salpingitis, malignancy or endocrinologic disorder.	N/A	N/A	N/A	7		N/A	N/A	N/A	30.57 ± 2.33	21.83 ± 0.77	7	Negative for endometriosis based on laparoscopy (for the control group).	N/A	33.71 ± 2.14	24.43 ± 1.09	N/A	N/A		Venipuncture	0	0	7	0	0	7	1x10^5	N/A	Flow cytometry				NO DIFFERENCE. CD8+CD28– (Endo: 15.16 ± 3.26 vs CTRL: 11.89 ± 2.65; p = 0.45).
GSEA		Fair quality
Flow cytometry		Good quality
scRNAseq		Poor quality or animal study
IHC
[truncated: 13 more columns]

## Sheet: Grading
Authors	Date	SELECTION*				COMPARABILITY **	OUTCOME*
		Case definition	Case representativeness	Control selection	Control definition	Comparability of cases and controls	Ascertainment of condition	Same method for cases and controls	Non-Response rate	SCORE
Ahn	2016	*		*	*	**	*	*		Good
Bulmer	1998	*			*	*	*	*		Fair
Bunis	2022	*		*	*	**	*	*		Good
Chen	2017	*			*	*	*	*		Fair
Correa	2022	*		*	*	**	*	*		Good
Deng	2022	*	*		*	*	*	*		Good
Gagne	2003	*	*	*	*	**	*	*	*	Good
Gallinelli	2009	*	*	*	*	**	*	*		Good
Gymrek	2008	*			*		*	*		Poor
Ho	1995	*		*	*	*	*	*		Good
Hsu	1997	*	*	*	*	*	*			Good
Klentzeris	1995	*		*	*	**	*	*		Good
Li	2019	*	*		*	**	*	*		Good
Liu	2020	*	*	*	*	*	*		*	Good
Ma	2021	*			*	*	*	*		Fair
Mettler	1997	*			*	*	*	*		Fair
Mier-Cabrera	2011	*		*	*	**	*	*		Good
Muharam	2022	*	*		*		*	*		Fair
Opsahl	1994	*		*	*	**	*	*		Good
Poli-Neto	2021	*			*	*	*	*		Fair
Schmitz	2021	*		*	*	**	*			Fair
Shih	2022	*		*	*	**	*			Fair
Sobstyl	2020	*		*	*	*	*			Fair
Wu	2021	*			*	*	*	*		Fair
Wu	2019	*			*	*	*	*		Fair
Zhong	2021	*	*		*	*	*	*		Good
Zou	2021	*			*	*	*	*		Fair
*D'Hooghe	1996	Animal study, which has not been graded.
